# Supplementary material for: Quantitative Evaluation of Task-Induced Neurological Outcome after Stroke
Source: Brain Sci. 2021 Jul 7;11(7):900. doi: 10.3390/brainsci11070900 (PMC8307254; doi:10.3390/brainsci11070900)
Supplement: Supplementary file 1 [file brainsci-11-00900-s001.zip]

Archive with 1 entries (1 files):
- brainsci-1237411-supplementary.pdf
